# Supplementary material for: Exploring the Potential of Lapatinib, Fulvestrant, and Paclitaxel Conjugated with Glycidylated PAMAM G4 Dendrimers for Cancer and Parasite Treatment
Source: Molecules. 2023 Aug 30;28(17):6334. doi: 10.3390/molecules28176334 (PMC10489794; doi:10.3390/molecules28176334)
Supplement: Supplementary file 1 [file molecules-28-06334-s001.zip]

Archive with 1 entries (1 files):
- molecules-2535313-supplementary.pdf
